# Supplementary material for: RSM- and ANN-Based Multifrequency Ultrasonic Extraction of Polyphenol-Rich Sargassum horneri Extracts Exerting Antioxidative Activity via the Regulation of MAPK/Nrf2/HO-1 Machinery
Source: Antioxidants (Basel). 2024 Jun 4;13(6):690. doi: 10.3390/antiox13060690 (PMC11200430; doi:10.3390/antiox13060690)
Supplement: Supplementary file 1 [file antioxidants-13-00690-s001.zip]

Archive with 1 entries (1 files):
- antioxidants-2979925-supplementary.pdf
